# Supplementary material for: NGS-based deep bisulfite sequencing
Source: MethodsX. 2015 Nov 26;3:1–7. doi: 10.1016/j.mex.2015.11.008 (PMC4924566; doi:10.1016/j.mex.2015.11.008)
Supplement: Supplementary file 2 [file mmc2.txt]

#Supplemental_material_2 (for NGS-based deep bisulfite sequencing)

#The following 5 Perl scripts were used 1) to sort the raw sequence reads generated from NGS and 2) to derive DNA methylation levels for individual PCR products with BiQAnalyzerHT.  


#test_sam_3.pl

#!/usr/bin/perl -w

#	This script sorts a raw sequence reads from NGS, $ARGV[0], with the sequences of PCR primers, $ARGV[1], and later generates a directory, $ARGV[2], containing individual files with the sorted bisulfite sequence reads for individual PCR products.
#	usage perl test_sam_3.pl $ARGV[0]=fin_fastq  $ARGV[1]=fprimer_list  $ARGV[2]=fout_dir
#	by Joo Kim Feb 2015 (jkim@lsu.edu)


$fin_fastq = $ARGV[0];

$fprimer_list = $ARGV[1];
open (IND, $fprimer_list) || die "$!";
@fprimer_list = ();
while (<IND>){
	chomp;
	push (@fprimer_list, $_);
}
close(IND);


$fout_dir = $ARGV[2];
mkdir ($fout_dir, 0755);


foreach (@fprimer_list){

	@temp_list = ();
	@temp_list = split ("\t", $_);
		
		open (TEMPFHW, ">$fout_dir/$temp_list[0]") || die "$!";
		open (RD, $fin_fastq) || die "$!";

		$line = '';
		$counter = 1;	
		while ($line = <RD>) {
			chomp;

			next unless (length($line) gt 100);

			if ($line =~ m/$temp_list[1]/) {
		
			print TEMPFHW ">$temp_list[0]"."_"."$counter\n$line\n";
                        
                        $counter++;

			}else{

			next;

			}
		}

		close (RD);
		close (TEMPFHW);

}


#test_merge.pl

#! /usr/bin/perl -w

#	This script uses a list of names for PCR products, $ARGV[0], to combine the two files that belong to a given PCR product.  The script needs the directory containing all the sorted files from test_sam_3.pl as an $ARGV[1] and also the new directory with the merged files as an $ARGV[2].  
#	usage perl test_merge.pl $ARGV[0]= name_file $ARGV[1]= infile_directory, $ARGV[2]= outfile_directory. 
#	by Joo Kim in Feb 2015 (jkim@lsu.edu)


$file_name = $ARGV[0]; 
open (FILENAME, $file_name) || die "$!";
@name = ();
while (<FILENAME>){chomp; push (@name, $_);}
close (FILENAME);

$infile_dir = $ARGV[1];

$outfile_dir = $ARGV[2];
mkdir ($outfile_dir, 0755) || die "$!";


foreach $name (@name) {
	
	system ("cat $infile_dir/$name* > $outfile_dir/$name");
		
}


#test_tsv.pl

#! /usr/bin/perl -w

#	This script generate a tsv file for BiQAnalyzerHT.  ARGVs are as follows: $ARGV[0]=fin_index (name index); $ARGV[1]=ref_dir (absolute path for the directory of ref files); $ARGV[2]=bcseq_dir (absolute path for the directory of sorted raw bc seq); $ARGV[3]=fout_name.
#	usage perl test_tsv.pl $ARGV[0]=fin_index $ARGV[1]=ref_dir $ARGV[2]=bcseq_dir $ARGV[3]=fout_name
#	by Joo Kim in 2014 Jan (jkim@lsu.edu)


$fin_index = $ARGV[0];
@fin_index = ();
open (FININDEX, $fin_index) || die "$!";
while(<FININDEX>){ chomp; push(@fin_index, $_); }
close (FININDEX);

$ref_dir = $ARGV[1];
$bcseq_dir = $ARGV[2];

$fout_name = $ARGV[3];

open (FOUTFH, ">$fout_name") || die "$!";

print FOUTFH "###\n";

foreach $fin_index (@fin_index){

	print FOUTFH "$fout_name\t"."$ref_dir/$fin_index"."\.fasta\t"."$bcseq_dir/$fin_index\n";

}

close (FOUTFH);


#test_biq.pl

#! /usr/bin/perl -w

#	This script runs the BiQanalyzerHT in a Unix mode with a tsv file.
#	usage perl test_biq.pl $ARGV[0]= tsv file.
#	by Joo Kim in Jan 2014 (jkim@lsu.edu)


$fin_tsv = $ARGV[0]; 
open (FINTSV, $fin_tsv) || die "$!";

$fin_tsv_1 = $fin_tsv;
mkdir ($fin_tsv_1, 0755);

@fin_tsv = ();
while(<FINTSV>){chomp; push (@fin_tsv, $_); }
close (FINTSV);


foreach $fin_tsv (@fin_tsv) {
	@biq_arg = ();	
	@biq_arg = split ("\t", $fin_tsv);
	print "$biq_arg[1]\t$biq_arg[2]\n";

	'java -jar /bigpartition1/tools/BiQAnalyzerHT/BiQ_Analyzer.jar -nogui -minconv 0.5 -minsi 0.5 -rseq $biq_arg[1] -bseq $biq_arg[2] -outdir $fin_tsv_1';

}


#test_extract.pl

#! /usr/bin/perl -w

#	This script extracts the methylation information from the output of BiQAnalyzerHT.
#	$ARGV[0]= the full path for the name(index) file, $ARGV[1] = the full path for the output folder, $ARGV[2]= the name for the extracted information.
#	usage perl test_extract.pl $ARGV[0]=$fin_name $ARGV[1]=$fin_dir $ARGV[2]=$fout_text


$fin_name = $ARGV[0];
open (NAME, $fin_name) || die "$!";
@name = ();
while(<NAME>){chomp; push (@name, $_);}
close (NAME);


$fin_dir = $ARGV[1];


$out_text = $ARGV[2];
open (RESULT, ">$fin_dir/$out_text") || die "$!";


$read = "";
$meth = "";
$sdev = "";

foreach $name (@name){

	if (! -d "$fin_dir/$name"."\.fasta"){
	print RESULT "$name\t0\t0\t0\n";

	}else{

	open (SUMM, "$fin_dir/$name"."\.fasta/summary.dat") || die "$!";

	while(<SUMM>){
		chomp;

		print "$_\n";

		    if($_ =~ m/^Loaded/){
			($read) = $_ =~ m/(\d{1,10})/;
			print "$read\n";

		}elsif($_ =~ m/^Mean methylation/){
			($meth) = $_ =~ m/(\d{1}\.\d{3})/;
			print "$meth\n";

		}elsif($_ =~ m/^Standard/){
			($sdev) = $_ =~ m/(\d{1}\.\d{3})/;
			print "$sdev\n";
		}else{
			next;

		}
	
	}

	print RESULT "$name\t$read\t$meth\t$sdev\n";

	}
	close (SUMM);
}	

close (RESULT);


	
	
